# Supplementary material for: Arabidopsis Heterotrimeric G-Proteins Play a Critical Role in Host and Nonhost Resistance against Pseudomonas syringae Pathogens
Source: PLoS One. 2013 Dec 5;8(12):e82445. doi: 10.1371/journal.pone.0082445 (PMC3857812; doi:10.1371/journal.pone.0082445)
Supplement: Table S1 — Heat map of transcript accumulation of heterotrimeric G-proteins and defense related genes (SA-, JA- and FLS2-mediated defense signaling) in response to P. syringae pv. maculicola and P. syringae pv. phaseolicola infections. This is the same heat map data as shown in Figure 5, the actual numbers of fold changes are included in each column. (XLSX) [file pone.0082445.s001.xlsx]

## Sheet: Sheet2
P. syringae pv. maculicola															P. syringae pv. phaseolicola
			PR1			PR5			PAD4			EDS1						PR1			PR5			PAD4			EDS1
	0		12	24		12	24		12	24		12	24	hpi		0		12	24		12	24		12	24		12	24	hpi
Col-0	1		2.88557	32.1387		3.90759	34.6479		7.08799	13.5048		10.5371	13.3396		Col-0	1		4.14869	14.2633		2.42796	12.9697		6.35028	3.40985		8.58079	2.41459
gpa1-4	1		2.08829	57.1111		2.17582	54.9232		3.9222	11.043		8.26679	8.31023		gpa1-4	1		2.24451	11.0091		1.02145	4.6688		1.23162	1.55163		4.45644	1.33121
agb1-2	1		1.24875	270.146		3.37552	80.185		13.9921	109.654		5.25093	10.4606		agb1-2	1		3.58935	35.6782		2.80445	20.2621		10.7812	7.35237		10.0807	1.2638
gpa1agb1	1		1.6458	72.8021		1.49511	50.7331		13.1051	24.7609		3.54191	19.7242		gpa1agb1	1		6.46381	14.7667		1.48132	9.75535		11.4975	10.0692		19.2806	2.89082
agg1agg2	1		60.9314	87.3136		75.7557	50.682		50.5829	39.1911		29.748	16.824		agg1agg2	1		2.89799	8.24446		3.83452	6.06923		6.66138	4.70877		3.19506	3.00167
			LOX1			LOX2			CORI3			AOS						LOX1			LOX2			CORI3			AOS
	0		12	24		12	24		12	24		12	24	hpi		0		12	24		12	24		12	24		12	24	hpi
Col-0	1		3.69954	1.73813		13.9196	6.6943		84.1194	408.243		9.28622	30.5507		Col-0	1		0.764462	1.80196		1.41867	0.164984		1.26894	1.10247		0.799721	0.590577
gpa1-4	1		6.59061	4.81221		65.2652	23.0439		362.419	80.5579		76.7768	27.4363		gpa1-4	1		1.09859	1.7599		0.618919	0.292766		0.951685	0.204088		1.02939	0.637516
agb1-2	1		2.9808	4.89083		88.152	30.732		223.558	59.1545		42.6106	4.13612		agb1-2	1		0.459463	1.87893		0.766462	1.99397		0.708663	0.775845		0.547221	0.432866
gpa1agb1	1		2.33958	2.52359		153.225	16.584		428.945	53.6565		61.5574	17.0349		gpa1agb1	1		0.923625	0.934062		0.854536	0.576987		0.520778	0.583715		0.48059	0.431148
agg1agg2	1		3.70729	1.9358		10.0426	5.99017		18.8934	15.8632		16.8501	3.26209		agg1agg2	1		3.03118	1.05066		0.618557	0.15583		0.579654	0.136217		0.934634	0.165181
			BRI1			FLS2			RGS1			BAK1						BRI1			FLS2			RGS1			BAK1
	0		12	24		12	24		12	24		12	24	hpi		0		12	24		12	24		12	24		12	24	hpi
Col-0	1		9.97634	0.370785		3.43695	1.38404		1.08	3.22		2.40259	4.99688		Col-0	1		1.60835	0.0024541		11.9102	1.09352		1.23	0.5		3.2764	2.78983
gpa1-4	1		0.881345	0.330323		1.0267	0.719523		1.12	2.96		5.78828	1.98437		gpa1-4	1		0.529857	0.0369118		4.07574	0.290821		0.79	0.42		2.32724	0.208476
agb1-2	1		1.3222	4.18109		0.229012	1.05613		0.11	12.7		2.53808	7.81506		agb1-2	1		7.72698	0.0135731		6.97496	0.248592		0.57	0.19		4.57908	2.98672
gpa1agb1	1		0.234883	21.9026		0.197335	3.52415		0.58	3.64		3.19566	3.27895		gpa1agb1	1		1.24212	0.480419		6.36411	1.61092		0.84	0.54		9.85094	2.00084
agg1agg2	1		0.0157909	27.0573		0.642783	2.90386		3.39	16.1		6.59825	4.86602		agg1agg2	1		0.00953762	1.28508		1.24579	8.65452		2.6	12.6		4.54945	1.14236
			RbohF			OST1												RbohF			OST1
	0		12	24		12	24		hpi							0		12	24		12	24		hpi
Col-0	1		3.31187	1.81158		1.02235	2.82129								Col-0	1		6.58337	1.32963		0.803597	2.45248
gpa1-4	1		16.0752	5.83165		5.20075	5.06885								gpa1-4	1		2.52705	0.327665		2.09873	4.62914
agb1-2	1		10.6523	2.80218		2.20004	0.796456								agb1-2	1		2.49844	3.13505		1.16212	0.675532
gpa1agb1	1		18.0546	3.03568		11.5514	2.65381								gpa1agb1	1		0.981194	2.27227		3.30012	0.491567
agg1agg2	1		2.39972	2.95511		4.02833	0.481169								agg1agg2	1		1.15369	1.39912		1.16424	0.656708
