# Supplementary material for: Arabidopsis Heterotrimeric G-Proteins Play a Critical Role in Host and Nonhost Resistance against Pseudomonas syringae Pathogens
Source: PLoS One. 2013 Dec 5;8(12):e82445. doi: 10.1371/journal.pone.0082445 (PMC3857812; doi:10.1371/journal.pone.0082445)
Supplement: Table S2 — List of primers used for semi-quantitative PCR and real-time PCR. Primers for GPA1, AGB1, AGG1, AGG2, and AGG3 were used for semi-quantitative PCR (named as GPA1-semiRT, AGB1-semiRT, AGG1-semiRT, AGG2-semiRT, and AGG3-semiRT). (XLSX) [file pone.0082445.s002.xlsx]

## Sheet: Sheet1
Genes	primer-forward	primer-reverse
GPA1-semiRT	TGTTTGACGTGGGTGGACAGAGAA	ACTAGTCGTAGCCATCGAGACACA
AGB1-semiRT	AGGATGCCCACCTTATCACCAGTT	TGTGTCCTCCAAACGCCCATATCT
AGG1-semiRT	TGCGAGAGGAAACTGTGGTTTACG	ACTCTGTCTAGCGAATCAAACCCA
AGG2-semiRT	CGGGTCGTTGATACAAGAGGCAAA	TACATCAAATTCACTGCCGCGGGAAC
AGG3-semiRT	AAGAATCAGCTGCTGGTGGAGTGA	AGAACAAAGTCGTACCTTGGGACA
AtPR-1b	GTAGGTGCTCTTGTTCTTCCC	CACATAATTCCCACGAGGATC
AtPDF1.2	TCATGGCTAAGTTTGCTTCC	ATGTAAAATACACACGATTTAGCACC
AtPR-5	CTCGTGTTCATCACAAGCGGCATT	TGGGAGGACAAGTTTCCGGCTTAT
AtPAD4	TCTCCATCCACGACCTCGTT	AGTAAGTTCCAAAGGGCCAGAAT
AtEDS1	TGGAGGGTTCAACGTTTAGAAAG	CAGAGGAGAATGCGATTTGTGA
AtLOX1	GCTTCTGCTCTTCATGCAGCTGTT	TGTCTGAAGCTGAGCTGTGATGGT
AtLOX2	ATGCTACGTCATGCTGGCTATGGA	TGCCGCTATTATGTATGGCTCCGT
AtCORI3	GCGATCCTCATGGCAAACCCATTT	TAGGCGTTTCCCGAGCCATAAAGA
AtAOS	ACGACGCGGCGTTTAAAGTCAAAG	ACGAATCTCTCCGGCACAAACTCA
AtBAK1	TCTTTGATGTACCAGCTGAAGAG	TGAACTACAAGTTGCTTCGGAT
AtFLS2	CGAAGATGGAAGCACCACA	TCCAGAGTTTGCTTATATGAGGAA
AtBRI1	GTTCGATTCCTGATGAGGTAGG	CTCAGGCTATGTCAGCTCTTAC
AtRGS1	GATGCAGTAGTCCCGGTTAAG	GAAGGAAGATTACATGGATTGGATTG
AtRbohF	TCCACGCACTCAAAGGTCTCAAGT	ATGCTCTAAAGAGCTGGTCAGCGA
AtOST1	TTTGTTGCTGACCCTGCAAAGAGG	TCTTCTATGCTTTGGCCCGGTTGA
AtEF1a	TTCACCCTTGGTGTCAAGCA	TTTCATCGTACCTGGCCTTGGA
